# Supplementary material for: Study on SHP2 Conformational Transition and Structural Characterization of Its High-Potency Allosteric Inhibitors by Molecular Dynamics Simulations Combined with Machine Learning
Source: Molecules. 2024 Dec 24;30(1):14. doi: 10.3390/molecules30010014 (PMC11721961; doi:10.3390/molecules30010014)
Supplement: Supplementary file 1 [file molecules-30-00014-s001.zip]

Archive with 1 entries (1 files):
- molecules-3309166-supplementary.pdf
